# Supplementary material for: Agreement of Middle brook 7H10 with Lowenstein Jensen and accuracy of the Sensititre MYCOTB plate using either method as a reference standard for Mycobacterium tuberculosis first line drug susceptibility testing
Source: PLoS One. 2018 Jun 28;13(6):e0199638. doi: 10.1371/journal.pone.0199638 (PMC6023171; doi:10.1371/journal.pone.0199638)
Supplement: S1 File — Data set for LJ, MB7H10 and MYCOTB plate first-line drug susceptibility testing results (0 = susceptible and 1 = resistant). (XLS) [file pone.0199638.s001.xls]

## Sheet: Sheet1
	Isolate details		Lowenstein Jensen (LJ)				Middlebrook 7H10 (MB7H10)								Sensititre MYCOTB Plate (MYCOTB)
SNO	STUDY ID	MYCOTBID	STR	INH	RIF	EMB	STR (2.0)	STR (10.0)	INH (0.2)	INH (1.0)	RIF (1.0)	EMB (5.0)	EMB (10.0	MYCOTB_ STR	STR_MIC	MYCOTB_INH	INH_MIC	MYCOTB_RIF	RIF_MIC	MYCOTB_EMB	EMB_MIC
1	Uganda National Survey	UT0120	0	0	0	0	1	1	1	1	1	1	0	1	32	0	2	1	>16	0	4
2	WHOSRLEQA2023	UT0107	1	1	1	1	1	1	1	1	1	1	1	1	>32.0	1	>4.0	1	>16.0	1	>32.0
3	WHOSRLEQA2014	UT0085	1	1	1	1	1	1	1	1	1	1	0	1	>32.0	1	>4.0	1	>16.0	0	16
4	WHOSRLEQA2020	UT0104	1	1	1	1	1	1	1	1	1	0	0	1	>32.0	1	4	1	>16.0	0	8
5	WHOSRLEQA2027	UT0114	1	1	1	0	1	1	1	1	1	0	0	1	>32.0	1	>4.0	1	>16.0	0	4
6	WHOSRLEQA2031	UT0119	1	1	1	0	1	1	1	1	1	0	0	1	>32.0	1	>4.0	1	>16.0	0	8
7	WHOSRLEQA2032	UT0120	1	1	1	0	1	1	1	1	1	1	0	1	>32.0	1	>4.0	1	>16.0	0	8
8	Uganda National Survey	UT0010	1	0	0	0	1	1	1	1	0	0	0	1	32	1	4	0	0.25	0	1
9	Uganda National Survey	UT0091	0	0	0	0	1	1	0	0	1	0	0	1	>32	0	0.03	1	>16	0	2
10	WHOSRLEQA2012	UT0083	1	0	0	0	1	1	0	0	1	0	0	1	32	0	0.06	1	16	0	2
11	WHOSRLEQA2011	UT0082	1	0	1	0	1	1	0	0	1	0	0	1	>32.0	0	0.06	1	>16.0	0	2
12	WHOSRLEQA2018	UT0091	1	0	1	0	1	1	0	0	1	0	0	1	>32.0	0	0.03	1	>16.0	0	2
13	Uganda National Survey	UT0009	1	0	0	0	1	1	0	0	0	0	0	1	32	0	0.12	0	0.25	0	2
14	Uganda National Survey	UT0012	1	0	0	0	1	1	0	0	0	0	0	1	32	0	0.06	0	0.12	0	4
15	Uganda National Survey	UT0035	1	0	0	0	0	0	0	0	0	0	0	1	> 32.0	0	0.06	0	0.25	0	1
16	243	UT0035	1	0	0	0	1	1	0	0	0	0	0	1	>32.0	0	0.06	0	0.25	0	1
17	Uganda National Survey	UT0081	1	1	0	1	0	0	1	1	0	1	0	0	2	1	4	0	0.12	0	4
18	WHOSRLEQA2024	UT0110	1	0	0	0	0	0	1	1	1	1	0	0	0.5	0	2	1	4	0	8
19	Uganda National Survey	UT0113	0	0	0	0	0	0	1	1	1	0	0	0	4	1	4	1	>16	0	2
20	Uganda National Survey	UT0117	0	0	0	0	0	0	1	1	1	0	0	0	0.5	1	>4.0	1	>16	0	2
21	229	UT0011	1	1	1	1	0	0	1	1	1	0	0	0	2	1	4	1	16	0	8
22	WHOSRLEQA2022	UT0106	0	1	1	1	0	0	1	1	1	0	0	0	0.25	1	>4.0	1	>16.0	0	2
23	WHOSRLEQA2026	UT0113	1	1	1	0	0	0	1	1	1	0	0	0	4	1	>4.0	1	>16.0	0	2
24	TC	UT0016	1	1	1	1	0	0	1	1	1	1	0	0	1	1	4	0	1	0	4
25	Uganda National Survey	UT0063	1	1	1	1	0	0	1	1	1	1	0	0	1	0	2	0	2	0	8
26	Uganda National Survey	UT0079	1	1	1	1	0	0	1	1	1	0	0	0	2	1	4	1	16	0	2
27	WHOSRLEQA2029	UT0117	1	1	1	0	0	0	1	1	1	0	0	0	0.5	1	>4.0	1	>16.0	0	2
28	WHOSRLEQA2030	UT0118	0	1	1	0	0	0	1	1	1	0	0	0	0.25	1	>4.0	1	>16.0	0	2
29	233	UT0047	0	0	1	1	0	0	1	1	1	1	0	0	2	0	2	0	2	0	8
30	Uganda National Survey	UT0019	1	1	0	0	1	0	1	1	0	0	0	0	16	1	4	0	0.25	0	1.2
31	237	UT0004	0	1	0	0	0	0	1	1	0	0	0	0	4	0	2	0	0.12	0	2
32	Uganda National Survey	UT0044	0	1	0	0	0	0	1	1	0	0	0	0	0.25	1	4	0	0.12	0	8
33	Uganda National Survey	UT0059	0	1	0	1	0	0	1	1	0	1	0	0	0.25	1	4	0	0.12	0	4
34	Uganda National Survey	UT0061	1	1	0	0	0	0	1	1	0	0	0	0	2	1	4	0	0.25	0	1
35	Uganda National Survey	UT0070	0	1	0	0	0	0	1	1	0	0	0	0	1	1	4	0	0.25	0	1
36	WHOSRLEQA2021	UT0105	0	1	0	0	0	0	1	1	0	0	0	0	0.25	1	4	0	0.12	0	4
37	WHOSRLEQA2028	UT0116	0	1	0	0	0	0	1	1	0	0	0	0	0.5	1	4	0	0.25	0	1
38	Uganda National Survey	UT0123	0	1	0	0	0	0	1	1	0	0	0	0	0.25	0	2	0	0.12	0	0.5
39	Uganda National Survey	UT0086	0	0	0	0	0	0	0	0	1	0	0	0	0.5	0	0.03	1	>16	0	2
40	269	UT0051	1	0	1	1	1	0	0	0	1	0	0	0	10	0	0.03	1	16	0	2
41	WHOSRLEQA2015	UT0086	0	0	1	0	0	0	0	0	1	0	0	0	0.5	0	0.03	1	>16.0	0	2
42	WHOSRLEQA2025	UT0111	0	0	1	0	0	0	1	1	1	0	0	0	1	1	4	1	>16.0	0	1
43	Uganda National Survey	UT0048	0	0	1	0	0	0	0	0	1	0	0	0	0.25	0	0.03	1	>16.0	0	1
44	Uganda National Survey	UT0124	0	0	1	0	0	0	1	0	1	1	0	0	0.25	0	0.25	1	>16.0	0	8
45	Uganda National Survey	UT0029	0	1	0	0	0	0	1	0	0	0	0	0	0.5	0	0.5	0	0.12	0	1
46	Uganda National Survey	UT0030	0	1	0	0	0	0	1	0	0	0	0	0	0.5	1	4	0	0.12	0	4
47	Uganda National Survey	UT0032	0	1	0	0	0	0	1	0	0	0	0	0	0.5	0	1	0	0.12	0	1
48	Uganda National Survey	UT0022	1	1	0	0	0	0	0	0	0	0	0	0	4	0	0.06	0	0.25	0	2
49	Uganda National Survey	UT0039	0	1	0	0	0	0	1	1	0	1	0	0	0.25	0	4	0	0.12	0	8
50	Uganda National Survey	UT0041	0	1	0	0	0	0	0	0	0	0	0	0	0.5	0	0.5	0	0.12	0	1
51	Uganda National Survey	UT0042	0	1	0	1	0	0	0	0	0	0	0	0	1	0	0.06	0	0.12	0	2
52	Uganda National Survey	UT0073	0	1	0	0	0	0	1	0	0	0	0	0	0.25	0	0.5	0	0.12	0	1
53	WHOSRLEQA2013	UT0084	0	1	0	1	0	0	0	0	0	0	0	0	0.25	0	0.06	0	0.12	0	2
54	Uganda National Survey	UT0008	1	0	0	0	0	0	0	0	0	0	0	0	4	0	0.06	0	0.12	0	2
55	Uganda National Survey	UT0031	1	0	0	0	0	0	0	0	0	0	0	0	0.5	0	0.03	0	0.12	0	0.5
56	Uganda National Survey	UT0013	1	0	0	0	0	0	0	0	0	0	0	0	1	0	0.12	0	0.25	0	2
57	Uganda National Survey	UT0015	0	0	0	1	0	0	0	0	0	0	0	0	0.5	0	0.06	0	0.12	0	1
58	Uganda National Survey	UT0024	0	0	0	1	0	0	0	0	0	0	0	0	1	0	0.06	0	0.12	0	2
59	Uganda National Survey	UT0036	1	0	0	0	0	0	0	0	0	0	0	0	2	0	0.25	0	0.12	0	2
60	WHOSRLEQA2019	UT0080	0	0	0	0	0	0	0	0	0	0	0	0	0.25	0	0.06	0	0.12	0	0.5
61	Uganda National Survey	UT0038	1	0	0	0	0	0	0	0	0	0	0	0	0.25	0	0.12	0	0.12	0	1
62	WHOSRLEQA2016	UT0087	0	0	0	0	0	0	0	0	0	0	0	0	0.5	0	0.06	0	1.2	0	1
63	Uganda National Survey	UT0095	0	0	0	0	0	0	0	0	0	0	0	0	2	0	0.06	0	0.12	0	1
64	Uganda National Survey	UT0108	0	0	0	0	0	0	0	0	0	0	0	0	0.25	0	0.03	0	0.12	0	0.5
65	Uganda National Survey	UT0109	0	0	0	0	0	0	0	0	0	0	0	0	0.25	0	0.03	0	0.12	0	0.5
66	Uganda National Survey	UT0112	1	0	0	0	0	0	0	0	0	0	0	0	1	0	0.06	0	0.12	0	1
67	Uganda National Survey	UT0006	0	0	0	0	0	0	0	0	0	0	0	0	0.25	0	0.12	0	0.12	0	2
68	263	UT0007	1	0	0	0	0	0	0	0	0	0	0	0	0.5	0	0.12	0	0.12	0	2
69	Uganda National Survey	UT0023	1	0	0	0	0	0	0	0	0	0	0	0	2	0	0.12	0	0.12	0	2
70	Uganda National Survey	UT0040	1	0	0	0	0	0	0	0	0	0	0	0	0.5	0	0.06	0	0.12	0	2
71	Uganda National Survey	UT0049	1	0	0	0	0	0	0	0	0	0	0	0	1	0	0.06	0	0.25	0	1
72	Uganda National Survey	UT0098	0	0	0	0	0	0	0	0	0	0	0	0	0.5	0	0.03	0	0.25	0	2
73	241	UT0033	1	1	1	0	0	0	0	0	0	0	0	0	2	0	0.06	0	0.12	0	4
74	WHOSRLEQA2017	UT0089	1	1	1	1	0	0	1	0	0	0	0	0	2	0	1	0	1	0	8
75	TC	UT0014	1	1	1	1	0	0	0	0	0	0	0	0	0.25	0	0.06	0	0.12	0	0.5
76	TC	UT0021	0	1	1	0	0	0	0	0	0	0	0	0	0.25	0	0.03	0	0.12	0	2
